# Supplementary material for: Evaluation for causal effects of socioeconomic traits on risk of female genital prolapse (FGP): a multivariable Mendelian randomization analysis
Source: BMC Med Genomics. 2023 Jun 9;16:125. doi: 10.1186/s12920-023-01560-5 (PMC10251634; doi:10.1186/s12920-023-01560-5)
Supplement: Supplementary file 1 — Supplementary Material 1 [file 12920_2023_1560_MOESM1_ESM.xlsx]

## Sheet: Sheet1
Supplementary Table 1. Removed SNPs that are associated with FGP or its risk factors
#	Exposures	SNPs	Related confounding phenotypes	Removal (Yes or No) ?
1	Educational attainment	rs9859556	Body mass index	Yes
2	Educational attainment	rs7029718	Body mass index	Yes
3	Educational attainment	rs1334297	Body mass index	Yes
4	Educational attainment	rs9375188	Body mass index	Yes
5	Educational attainment	rs13018640	Body mass index	Yes
6	Educational attainment	rs34305371	NA	No
7	Educational attainment	rs6449503	NA	No
8	Educational attainment	rs1689510	Body mass index	Yes
9	Educational attainment	rs11082011	NA	No
10	Educational attainment	rs1008078	NA	No
11	Educational attainment	rs61104616	NA	No
12	Educational attainment	rs12076635	NA	No
13	Educational attainment	rs66568921	NA	No
14	Educational attainment	rs56319902	NA	No
15	Educational attainment	rs73344830	NA	No
16	Educational attainment	rs11678980	NA	No
17	Educational attainment	rs11588857	NA	No
18	Educational attainment	rs10773002	NA	No
19	Educational attainment	rs176218	NA	No
20	Educational attainment	rs7849487	NA	No
21	Educational attainment	rs10189857	Body mass index	Yes
22	Educational attainment	rs4787457	Waist circumference	Yes
23	Educational attainment	rs35417702	NA	No
24	Educational attainment	rs55736314	NA	No
25	Educational attainment	rs10215082	NA	No
26	Educational attainment	rs1320139	NA	No
27	Educational attainment	rs3897821	NA	No
28	Educational attainment	rs6557171	NA	No
29	Educational attainment	rs13240401	NA	No
30	Educational attainment	rs363096	NA	No
31	Educational attainment	rs10931821	Age at menarche	Yes
32	Educational attainment	rs76076331	NA	No
33	Educational attainment	rs17411339	NA	No
34	Educational attainment	rs7683416	NA	No
35	Educational attainment	rs113520408	NA	No
36	Educational attainment	rs12375949	NA	No
37	Educational attainment	rs11157931	NA	No
38	Educational attainment	rs9411331	NA	No
39	Educational attainment	rs660001	NA	No
40	Educational attainment	rs7924036	Body mass index	Yes
41	Educational attainment	rs12468040	NA	No
42	Educational attainment	rs746839	Body mass index	Yes
43	Educational attainment	rs9616947	NA	No
44	Educational attainment	rs12506221	NA	No
45	Educational attainment	rs10875121	Waist circumference	Yes
46	Educational attainment	rs12761761	NA	No
47	Educational attainment	rs2725370	Waist circumference;Body mass index	Yes
48	Educational attainment	rs56391344	Body mass index	Yes
49	Educational attainment	rs72962169	NA	No
50	Educational attainment	rs2838006	Body mass index	Yes
51	Educational attainment	rs72828517	Age at menarche	Yes
52	Educational attainment	rs72829857	NA	No
53	Educational attainment	rs2179152	Waist circumference	Yes
54	Educational attainment	rs79265434	NA	No
55	Educational attainment	rs62182994	NA	No
56	Educational attainment	rs2290601	NA	No
57	Educational attainment	rs178183	NA	No
58	Educational attainment	rs6065080	NA	No
59	Educational attainment	rs2545795	NA	No
60	Educational attainment	rs4757957	NA	No
61	Educational attainment	rs57352738	NA	No
62	Educational attainment	rs10460095	NA	No
63	Educational attainment	rs790647	NA	No
64	Educational attainment	rs575113	NA	No
65	Educational attainment	rs76577427	NA	No
66	Educational attainment	rs4719944	Past tobacco smoking	Yes
67	Educational attainment	rs9289300	NA	No
68	Educational attainment	rs7920624	NA	No
69	Educational attainment	rs12643771	NA	No
70	Educational attainment	rs4726070	NA	No
71	Educational attainment	rs17563464	NA	No
72	Educational attainment	rs717996	NA	No
73	Educational attainment	rs17502934	NA	No
74	Educational attainment	rs9882532	NA	No
75	Educational attainment	rs6493265	NA	No
76	Educational attainment	rs17489649	NA	No
77	Educational attainment	rs76878669	NA	No
78	Educational attainment	rs4467547	NA	No
79	Educational attainment	rs3026996	NA	No
80	Educational attainment	rs9933256	NA	No
81	Educational attainment	rs2923424	NA	No
82	Educational attainment	rs17428076	NA	No
83	Educational attainment	rs7977614	NA	No
84	Educational attainment	rs77609760	NA	No
85	Educational attainment	rs12591647	NA	No
86	Educational attainment	rs12957463	NA	No
87	Educational attainment	rs2496482	NA	No
88	Educational attainment	rs11663602	NA	No
89	Educational attainment	rs75177132	NA	No
90	Educational attainment	rs2081652	NA	No
91	Educational attainment	rs7974852	NA	No
92	Educational attainment	rs2570497	NA	No
93	Educational attainment	rs17598675	NA	No
94	Educational attainment	rs11121177	NA	No
95	Educational attainment	rs6704768	NA	No
96	Educational attainment	rs34098770	NA	No
97	Educational attainment	rs4984541	NA	No
98	Educational attainment	rs7326331	NA	No
99	Educational attainment	rs9655780	NA	No
100	Educational attainment	rs737945	NA	No
101	Educational attainment	rs12646523	NA	No
102	Educational attainment	rs11081529	NA	No
103	Educational attainment	rs73581580	NA	No
104	Educational attainment	rs5754753	NA	No
105	Educational attainment	rs6690195	NA	No
106	Educational attainment	rs115000530	NA	No
107	Educational attainment	rs10979613	NA	No
108	Educational attainment	rs17248751	NA	No
109	Educational attainment	rs2998299	NA	No
110	Educational attainment	rs62379838	NA	No
111	Educational attainment	rs9556958	Body mass index	Yes
112	Educational attainment	rs13422673	NA	No
113	Educational attainment	rs2052285	NA	No
114	Educational attainment	rs488476	NA	No
115	Educational attainment	rs2764684	NA	No
116	Educational attainment	rs10892807	NA	No
117	Educational attainment	rs61527214	NA	No
118	Educational attainment	rs8024	Body mass index	Yes
119	Educational attainment	rs7603132	NA	No
120	Educational attainment	rs10940921	NA	No
121	Educational attainment	rs6731373	NA	No
122	Educational attainment	rs303752	Waist circumference	Yes
123	Educational attainment	rs7254263	NA	No
124	Educational attainment	rs4320563	NA	No
125	Educational attainment	rs11871429	NA	No
126	Educational attainment	rs10761251	Body mass index	Yes
127	Educational attainment	rs1866823	NA	No
128	Educational attainment	rs7575637	NA	No
129	Educational attainment	rs9529146	NA	No
130	Educational attainment	rs4848924	NA	No
131	Educational attainment	rs1747714	NA	No
132	Educational attainment	rs929511	NA	No
133	Educational attainment	rs12602286	NA	No
134	Educational attainment	rs13163845	NA	No
135	Educational attainment	rs12273435	NA	No
136	Educational attainment	rs10798888	Body mass index	Yes
137	Educational attainment	rs1128956	NA	No
138	Educational attainment	rs17565975	NA	No
139	Educational attainment	rs12332731	NA	No
140	Educational attainment	rs7972246	NA	No
141	Educational attainment	rs11620355	NA	No
142	Educational attainment	rs401526	NA	No
143	Educational attainment	rs2287838	Age at menarche;	Yes
144	Educational attainment	rs6697584	NA	No
145	Educational attainment	rs12571549	NA	No
146	Educational attainment	rs118134876	NA	No
147	Educational attainment	rs17551064	NA	No
148	Educational attainment	rs9853928	NA	No
149	Educational attainment	rs4500930	Body mass index	Yes
150	Educational attainment	rs4352658	NA	No
151	Educational attainment	rs12875339	NA	No
152	Educational attainment	rs10060023	NA	No
153	Educational attainment	rs34720381	NA	No
154	Educational attainment	rs7460106	NA	No
155	Educational attainment	rs10805383	Body mass index	Yes
156	Educational attainment	rs61997667	NA	No
157	Educational attainment	rs11657342	NA	No
158	Educational attainment	rs13085461	NA	No
159	Educational attainment	rs2256965	Diabetes diagnosed by doctor	Yes
160	Educational attainment	rs11542663	NA	No
161	Educational attainment	rs2478208	NA	No
162	Educational attainment	rs2364544	NA	No
163	Educational attainment	rs1167827	Body mass index	Yes
164	Educational attainment	rs56099375	NA	No
165	Educational attainment	rs17048855	NA	No
166	Educational attainment	rs10951590	NA	No
167	Educational attainment	rs12503522	NA	No
168	Educational attainment	rs9886703	NA	No
169	Educational attainment	rs77025239	NA	No
170	Educational attainment	rs111852224	NA	No
171	Educational attainment	rs4384309	NA	No
172	Educational attainment	rs12524795	NA	No
173	Educational attainment	rs72622559	NA	No
174	Educational attainment	rs62179650	NA	No
175	Educational attainment	rs6065784	NA	No
176	Educational attainment	rs4673840	NA	No
177	Educational attainment	rs3809634	NA	No
178	Educational attainment	rs4899012	Age at menarche	Yes
179	Educational attainment	rs730384	NA	No
180	Educational attainment	rs34067381	NA	No
181	Educational attainment	rs969512	NA	No
182	Educational attainment	rs6994287	NA	No
183	Educational attainment	rs62155873	Body mass index	Yes
184	Educational attainment	rs114593137	NA	No
185	Educational attainment	rs35929923	NA	No
186	Educational attainment	rs891793	NA	No
187	Educational attainment	rs73648455	NA	No
188	Educational attainment	rs192436652	NA	No
189	Educational attainment	rs175325	NA	No
190	Educational attainment	rs9929556	NA	No
191	Educational attainment	rs17604349	NA	No
192	Educational attainment	rs2216144	NA	No
193	Educational attainment	rs13197257	NA	No
194	Educational attainment	rs6969783	NA	No
195	Educational attainment	rs4846724	NA	No
196	Educational attainment	rs12638072	NA	No
197	Educational attainment	rs1245829	NA	No
198	Educational attainment	rs77719387	NA	No
199	Educational attainment	rs8008382	NA	No
200	Educational attainment	rs7617204	NA	No
201	Educational attainment	rs7041702	NA	No
202	Educational attainment	rs1434630	NA	No
203	Educational attainment	rs4839155	NA	No
204	Educational attainment	rs7910403	NA	No
205	Educational attainment	rs7040995	Age at menarche	Yes
206	Educational attainment	rs9373363	NA	No
207	Educational attainment	rs79994730	NA	No
208	Educational attainment	rs74415461	NA	No
209	Educational attainment	rs13133213	NA	No
210	Educational attainment	rs10773208	Body mass index	Yes
211	Educational attainment	rs13145650	NA	No
212	Educational attainment	rs12888615	NA	No
213	Educational attainment	rs1842713	NA	No
214	Educational attainment	rs3859523	NA	No
215	Educational attainment	rs9929762	NA	No
216	Educational attainment	rs4298514	NA	No
217	Educational attainment	rs2447097	NA	No
218	Educational attainment	rs4358081	NA	No
219	Educational attainment	rs12967010	NA	No
220	Educational attainment	rs75033012	NA	No
221	Educational attainment	rs1426619	NA	No
222	Educational attainment	rs7167688	NA	No
223	Educational attainment	rs401966	NA	No
224	Educational attainment	rs3751331	NA	No
225	Educational attainment	rs79728014	NA	No
226	Educational attainment	rs11138947	NA	No
227	Educational attainment	rs590013	NA	No
228	Educational attainment	rs4766424	NA	No
229	Educational attainment	rs4328757	NA	No
230	Educational attainment	rs6123924	NA	No
231	Educational attainment	rs34807077	NA	No
232	Educational attainment	rs12151248	NA	No
233	Educational attainment	rs35606437	NA	No
234	Educational attainment	rs1865955	Waist circumference	Yes
235	Educational attainment	rs13327482	NA	No
236	Educational attainment	rs4675248	NA	No
237	Educational attainment	rs2964199	NA	No
238	Educational attainment	rs6812533	NA	No
239	Educational attainment	rs4778058	NA	No
240	Educational attainment	rs6924023	NA	No
241	Educational attainment	rs10830858	NA	No
242	Educational attainment	rs4895650	NA	No
243	Educational attainment	rs4369924	NA	No
244	Educational attainment	rs12670376	NA	No
245	Educational attainment	rs9927842	NA	No
246	Educational attainment	rs1991585	NA	No
247	Educational attainment	rs252991	NA	No
248	Educational attainment	rs12789313	NA	No
249	Educational attainment	rs743316	NA	No
250	Educational attainment	rs7321274	NA	No
251	Educational attainment	rs1329125	NA	No
252	Educational attainment	rs57349798	NA	No
253	Educational attainment	rs17144467	NA	No
254	Educational attainment	rs2297293	NA	No
255	Educational attainment	rs74787922	NA	No
256	Educational attainment	rs2434672	NA	No
257	Educational attainment	rs12519073	NA	No
258	Educational attainment	rs1717204	NA	No
259	Educational attainment	rs7012546	NA	No
260	Educational attainment	rs1301838	NA	No
261	Educational attainment	rs2212430	NA	No
262	Educational attainment	rs7692359	NA	No
263	Educational attainment	rs1738050	NA	No
264	Educational attainment	rs17110109	NA	No
265	Educational attainment	rs12438177	NA	No
266	Educational attainment	rs9359939	NA	No
267	Educational attainment	rs72486027	NA	No
268	Educational attainment	rs62155350	NA	No
269	Educational attainment	rs10772644	NA	No
270	Educational attainment	rs56794817	NA	No
271	Educational attainment	rs112806496	NA	No
272	Educational attainment	rs13130765	Body mass index	Yes
273	Educational attainment	rs73191311	NA	No
274	Educational attainment	rs11894424	NA	No
275	Educational attainment	rs1603460	NA	No
276	Educational attainment	rs42210	NA	No
277	Educational attainment	rs7650602	Waist circumference	Yes
278	Educational attainment	rs137079	NA	No
279	Educational attainment	rs13261773	NA	No
280	Educational attainment	rs80257979	NA	No
281	Educational attainment	rs3111251	NA	No
282	Educational attainment	rs3948495	NA	No
283	Educational attainment	rs4663617	NA	No
284	Educational attainment	rs11130380	NA	No
285	Educational attainment	rs76235882	NA	No
286	Educational attainment	rs11030102	Body mass index	Yes
287	Educational attainment	rs2885198	NA	No
288	Educational attainment	rs580652	NA	No
289	Educational attainment	rs806816	NA	No
290	Educational attainment	rs10844179	NA	No
291	Educational attainment	rs11023764	NA	No
292	Educational attainment	rs11003463	NA	No
293	Educational attainment	rs1933264	Body mass index	Yes
294	Educational attainment	rs76246107	NA	No
295	Educational attainment	rs10080647	NA	No
296	Educational attainment	rs232496	NA	No
297	Educational attainment	rs68145588	NA	No
298	Educational attainment	rs7171405	NA	No
299	Educational attainment	rs11211123	NA	No
300	Educational attainment	rs2517086	Obesity class 3	Yes
301	Educational attainment	rs2007655	NA	No
302	Educational attainment	rs2554835	NA	No
303	Educational attainment	rs72944064	NA	No
304	Educational attainment	rs10021733	NA	No
305	Educational attainment	rs7449561	NA	No
306	Educational attainment	rs11598765	NA	No
307	Educational attainment	rs1544	NA	No
308	Educational attainment	rs28513882	Body mass index	Yes
309	Educational attainment	rs11724690	NA	No
310	Educational attainment	rs34394051	NA	No
311	Educational attainment	rs12054166	NA	No
312	Educational attainment	rs8097125	NA	No
313	Educational attainment	rs1564347	NA	No
314	Educational attainment	rs736281	NA	No
315	Educational attainment	rs12113634	NA	No
316	Educational attainment	rs6917154	NA	No
317	Educational attainment	rs2034631	NA	No
318	Educational attainment	rs1542354	NA	No
319	Educational attainment	rs112603734	NA	No
320	Educational attainment	rs12981405	Type II diabetes	Yes
321	Educational attainment	rs62174974	NA	No
322	Educational attainment	rs72917504	NA	No
323	Educational attainment	rs113615161	NA	No
324	Educational attainment	rs17882802	NA	No
325	Educational attainment	rs10193498	NA	No
326	Educational attainment	rs2199409	NA	No
327	Educational attainment	rs12614263	NA	No
328	Educational attainment	rs6490618	NA	No
329	Educational attainment	rs4810894	NA	No
330	Educational attainment	rs10046069	NA	No
331	Educational attainment	rs10006235	NA	No
332	Educational attainment	rs143743568	NA	No
333	Educational attainment	rs9927137	Body mass index; Waist circumference	Yes
334	Educational attainment	rs2039204	NA	No
335	Educational attainment	rs7894722	NA	No
336	Educational attainment	rs173003	Age at menarche	Yes
337	Educational attainment	rs6977237	NA	No
338	Educational attainment	rs162445	NA	No
339	Educational attainment	rs42302	Body mass index	Yes
340	Educational attainment	rs912883	NA	No
341	Educational attainment	rs4904523	NA	No
342	Educational attainment	rs2964255	NA	No
343	Educational attainment	rs1890132	NA	No
344	Educational attainment	rs1505676	NA	No
345	Educational attainment	rs4977885	NA	No
346	Educational attainment	rs17148998	NA	No
347	Educational attainment	rs13212041	NA	No
348	Educational attainment	rs10996167	NA	No
349	Educational attainment	rs2929032	NA	No
350	Educational attainment	rs150537577	NA	No
351	Educational attainment	rs4915735	NA	No
352	Educational attainment	rs6043521	NA	No
353	Educational attainment	rs2011603	NA	No
354	Educational attainment	rs72993796	NA	No
355	Educational attainment	rs117398064	NA	No
356	Educational attainment	rs182902112	NA	No
357	Educational attainment	rs2469226	NA	No
358	Educational attainment	rs13402497	NA	No
359	Educational attainment	rs382196	NA	No
360	Educational attainment	rs66721975	NA	No
361	Educational attainment	rs2131167	NA	No
362	Educational attainment	rs1220779	NA	No
363	Educational attainment	rs4793090	NA	No
364	Educational attainment	rs78648104	Waist circumference; BMI;	Yes
365	Educational attainment	rs13266287	NA	No
366	Educational attainment	rs2183271	Waist circumference; BMI;	Yes
367	Educational attainment	rs72709560	NA	No
368	Educational attainment	rs1955250	NA	No
369	Educational attainment	rs1747817	NA	No
370	Educational attainment	rs1861786	NA	No
371	Educational attainment	rs8030487	NA	No
372	Educational attainment	rs11213482	NA	No
373	Educational attainment	rs7226824	NA	No
374	Educational attainment	rs7875078	NA	No
375	Educational attainment	rs9633970	NA	No
376	Educational attainment	rs12765185	NA	No
377	Educational attainment	rs12574281	NA	No
378	Educational attainment	rs57661533	NA	No
379	Educational attainment	rs2958182	NA	No
380	Educational attainment	rs2989476	NA	No
381	Educational attainment	rs628993	NA	No
382	Educational attainment	rs17732878	NA	No
383	Educational attainment	rs10799615	NA	No
384	Educational attainment	rs11076962	NA	No
385	Educational attainment	rs9492774	NA	No
386	Educational attainment	rs936496	NA	No
387	Educational attainment	rs13050131	NA	No
388	Educational attainment	rs2436760	NA	No
389	Educational attainment	rs11657979	NA	No
390	Educational attainment	rs7672622	NA	No
391	Educational attainment	rs72672052	NA	No
392	Educational attainment	rs73055556	NA	No
393	Educational attainment	rs2055940	NA	No
394	Job involves heavy manual or physical work	rs2091329	NA	No
395	Job involves heavy manual or physical work	rs12089815	Body mass index	Yes
396	Job involves heavy manual or physical work	rs2819348	Body mass index	Yes
397	Job involves heavy manual or physical work	rs6544763	NA	No
398	Job involves heavy manual or physical work	rs11678979	Body mass index	Yes
399	Job involves heavy manual or physical work	rs34700731	NA	No
400	Job involves heavy manual or physical work	rs11130889	NA	No
401	Job involves heavy manual or physical work	rs35999162	Body mass index	Yes
402	Job involves heavy manual or physical work	rs2318540	NA	No
403	Job involves heavy manual or physical work	rs11726786	NA	No
404	Job involves heavy manual or physical work	rs1081158	NA	No
405	Job involves heavy manual or physical work	rs56194430	NA	No
406	Job involves heavy manual or physical work	rs4580876	Body mass index	Yes
407	Job involves heavy manual or physical work	rs11756123	NA	No
408	Job involves heavy manual or physical work	rs4731992	NA	No
409	Job involves heavy manual or physical work	rs13250996	NA	No
410	Job involves heavy manual or physical work	rs77823953	NA	No
411	Job involves heavy manual or physical work	rs62511803	NA	No
412	Job involves heavy manual or physical work	rs10820625	NA	No
413	Job involves heavy manual or physical work	rs7467480	NA	No
414	Job involves heavy manual or physical work	rs7108077	NA	No
415	Job involves heavy manual or physical work	rs1370059	NA	No
416	Job involves heavy manual or physical work	rs8054111	NA	No
417	Job involves heavy manual or physical work	rs3785354	Waist circumference	Yes
418	Job involves heavy manual or physical work	rs11663824	NA	No
419	Average total household income before tax	rs488786	NA	No
420	Average total household income before tax	rs6699397	Body mass index	Yes
421	Average total household income before tax	rs11165472	NA	No
422	Average total household income before tax	rs2820314	Body mass index	Yes
423	Average total household income before tax	rs11588857	NA	No
424	Average total household income before tax	rs6429636	NA	No
425	Average total household income before tax	rs12692596	Body mass index	Yes
426	Average total household income before tax	rs11678501	NA	No
427	Average total household income before tax	rs1455350	Age at menarche	Yes
428	Average total household income before tax	rs62183028	NA	No
429	Average total household income before tax	rs387780	NA	No
430	Average total household income before tax	rs13002946	Body mass index	Yes
431	Average total household income before tax	rs2332719	NA	No
432	Average total household income before tax	rs11714337	NA	No
433	Average total household income before tax	rs11917431	Body mass index	Yes
434	Average total household income before tax	rs1229984	NA	No
435	Average total household income before tax	rs7700107	NA	No
436	Average total household income before tax	rs32940	NA	No
437	Average total household income before tax	rs6868457	NA	No
438	Average total household income before tax	rs2515919	NA	No
439	Average total household income before tax	rs9388490	Age at menarche	Yes
440	Average total household income before tax	rs3130264	NA	No
441	Average total household income before tax	rs73015322	NA	No
442	Average total household income before tax	rs968050	Body mass index	Yes
443	Average total household income before tax	rs71576284	NA	No
444	Average total household income before tax	rs77126132	NA	No
445	Average total household income before tax	rs12531825	NA	No
446	Average total household income before tax	rs1421334	Body mass index	Yes
447	Average total household income before tax	rs2068428	NA	No
448	Average total household income before tax	rs10429582	NA	No
449	Average total household income before tax	rs10761035	NA	No
450	Average total household income before tax	rs7896518	Body mass index	Yes
451	Average total household income before tax	rs11191116	NA	No
452	Average total household income before tax	rs34473884	NA	No
453	Average total household income before tax	rs589914	NA	No
454	Average total household income before tax	rs9556958	NA	No
455	Average total household income before tax	rs1239705	NA	No
456	Average total household income before tax	rs12883788	Body mass index	Yes
457	Average total household income before tax	rs4115668	Waist circumference; Body mass index;	Yes
458	Average total household income before tax	rs9891103	NA	No
459	Average total household income before tax	rs11665242	NA	No
460	Average total household income before tax	rs11877758	NA	No
461	Average total household income before tax	rs784256	Body mass index	Yes
462	Average total household income before tax	rs75413320	NA	No
463	Average total household income before tax	rs2362523	NA	No
464	Average total household income before tax	rs2422859	NA	No
465	Average total household income before tax	rs6035877	NA	No
466	Average total household income before tax	rs5754738	NA	No
467	Townsend deprivation index at recruitment	rs56142341	NA	No
468	Townsend deprivation index at recruitment	rs1947083	NA	No
469	Townsend deprivation index at recruitment	rs12133063	Body mass index	Yes
470	Townsend deprivation index at recruitment	rs989532	NA	No
471	Townsend deprivation index at recruitment	rs1483246	NA	No
472	Townsend deprivation index at recruitment	rs2403326	NA	No
473	Townsend deprivation index at recruitment	rs253125	NA	No
474	Townsend deprivation index at recruitment	rs78257128	NA	No
475	Townsend deprivation index at recruitment	rs12203592	NA	No
476	Townsend deprivation index at recruitment	rs7740440	NA	No
477	Townsend deprivation index at recruitment	rs6931604	NA	No
478	Townsend deprivation index at recruitment	rs62477310	NA	No
479	Townsend deprivation index at recruitment	rs990706	Age at menarche	Yes
480	Townsend deprivation index at recruitment	rs704067	Waist circumference	Yes
481	Townsend deprivation index at recruitment	rs113345285	NA	No
482	Townsend deprivation index at recruitment	rs3865018	Body mass index	Yes
483	Townsend deprivation index at recruitment	rs11855821	Body mass index	Yes
484	Townsend deprivation index at recruitment	rs4785187	NA	No
485	Leisure/social activities: pub or social club	rs2661863	NA	No
486	Leisure/social activities: pub or social club	rs56207132	NA	No
487	Leisure/social activities: pub or social club	rs12759477	NA	No
488	Leisure/social activities: pub or social club	rs7545161	NA	No
489	Leisure/social activities: pub or social club	rs12472555	Smoking	Yes
490	Leisure/social activities: pub or social club	rs780094	Menopausal status; Diabetes	Yes
491	Leisure/social activities: pub or social club	rs1229984	NA	No
492	Leisure/social activities: pub or social club	rs35864506	NA	No
493	Leisure/social activities: pub or social club	rs10031252	NA	No
494	Leisure/social activities: pub or social club	rs9401593	Body mass index	Yes
495	Leisure/social activities: pub or social club	rs6969458	NA	No
496	Leisure/social activities: pub or social club	rs10978543	NA	No
497	Leisure/social activities: pub or social club	rs61873510	Waist circumference	Yes
498	Leisure/social activities: pub or social club	rs11066099	NA	No
499	Leisure/social activities: pub or social club	rs754204	NA	No
500	Leisure/social activities: pub or social club	rs12103006	Waist circumference	Yes
501	Leisure/social activities: pub or social club	rs36030660	Body mass index	Yes
502	Leisure/social activities: pub or social club	rs139920	NA	No
503	Leisure/social activities: sports club or gym	rs17315037	NA	No
504	Leisure/social activities: sports club or gym	rs13002862	NA	No
505	Leisure/social activities: sports club or gym	rs11712056	NA	No
506	Leisure/social activities: sports club or gym	rs62263912	NA	No
507	Leisure/social activities: sports club or gym	rs2499760	NA	No
508	Leisure/social activities: sports club or gym	rs6478444	NA	No
509	Leisure/social activities: sports club or gym	rs7228990	NA	No
